# Supplementary material for: Outcomes and Healthcare Resource Utilization in Patients with COVID-19 Treated with Nirmatrelvir–Ritonavir: Real-World Data Analysis
Source: J Clin Med. 2024 Oct 12;13(20):6091. doi: 10.3390/jcm13206091 (PMC11508699; doi:10.3390/jcm13206091)
Supplement: Supplementary file 1 [file jcm-13-06091-s001.zip]

Archive with 1 entries (1 files):
- jcm-3221911-supplementary.pdf
